# Supplementary material for: Construction of an SSR and RAD-Marker Based Molecular Linkage Map of Vigna vexillata (L.) A. Rich
Source: PLoS One. 2015 Sep 23;10(9):e0138942. doi: 10.1371/journal.pone.0138942 (PMC4580594; doi:10.1371/journal.pone.0138942)
Supplement: S2 Table — (XLSX) [file pone.0138942.s002.xlsx]

## Sheet: SMP information
	S2 Table RAD marker name and sequence
	RAD-marker name	RAD tag sequence	SNP position	Linkage Group	Haplotype
					V1	V5
	16747	TCGCATTGCATAATCATTCATATACACACTTAGTTAGTTTTAGCTTTTCATCACACACCTTAGGTGCATAGTAGTTCATT	80	1	T	C
	11808	AAACACCTTGAAATAGTCAACTCTGGGTTTCAGTCCGCTCCATCTTTCTTCTGGTACCATCTCCTTTATTGCTTTGGTAA	69	1	T	C
	2405	TACTAAGTATAGACATCTTGCTGGAGCATTTCAATATCTTACTTTTACGAGGTCTGACATTTCTTATGCGGTGCAACAAG	15	1	A	G
	14045	CCATCGAGTATATGCAACTCTTTGTAAAGTGTTTATTGATTAAGTCCACTACGAGTTTCAATATCATCACAAGCAATCAA	74	1	C	T
	1616	AATAGTAAAGTGTCACAAAAATCGTCATCAACATCTTTGTTGAGTGAAAGAGACGATATTTATGGCAGAGATGATGACAA	46	1	G	T
	6854	AATTGGTCAAAAGTAAACCAAATGTTTTATGTCATTGACACAAATTATAAGAGAATTTGCTAACACGGCAATGACTAAAA	70	1	A	T
	758	AAGGGTTAAATTGCATCTTTCTAGGTTCAAAGGTTCCTCTACTATAGCTGATTTATGTAAGAAGGTTGAGATGATAGCAG	24	1	G	C
	8262	TTGTGTGCTTGGAACATCAACATTTCGCTCCACTGCTTGTATACATACACAAAATATACTCCCAACGATTGGAACTAAAC	67, 79	1	G, A	C, G
	9373	CAACACGAGACTTGCAGCGGCGGCGACGGCCAACACGATAGCCAGGGCGCTCCAGAACGACAAAGAAGTCCATTCCATAA	35	1	A	C
	2203	TCCACGCCTAGAAAATTGTTGTCAAAGTGTTGTCTAAAGTTTAGGCCATACTTTTTTAACATCTGACCACACTTCTTAGT	34	1	C	T
	18101	AATGGCTAAGTGTGTGTTTTGTTTGCCATTCAAGGGCACCAAACATTAGTTTGCACATTCCACTGCACAAAACGGAAGTA	20	1	T	G
	15111	AATTTGTCAGGCCGCCGCCTCCATTCACCACCATTCACTGTCATCGTCGAAGATGTTTGGATCTGCATCTTTTCTGGTTT	57	1	T	C
	3890	AACCCGCACAACATACGTCCAGTTACACTTAATTCGTATAGTTTATTAAGCCAGAACATATTTATGACAAAATCAGCACA	41	1	G	A
	28507	TAATCACAAACTACGTAAAACTGAAGAGAAACCAACAGTAGACAAAAGGATGTACCTGAGACTGGTTGGAAAATTAATAT	48	1	G	A
	1196	ATTGCTTATGACTCCATTTTTGAGTATCTTTCCTTTGTTGTTGTCTCCATAAGTCACGAAGCCTTCATCTTTCAACTCCA	21	1	T	C
	20235	TTTATCATCCAAATTTGTAAAGTTGGAATCAAAGATCCTTTCTTTAGTACTCTATGAATCTCCTCTAAAGATAATTCCAA	44	1	T	A
	6416	AATTAACAAATTCTTTTATATCCTTTGTTGTCTGACTATTTTTTCGTAATACTTAATCTCGTGTTTTTTTAGAGTTTTAA	45	1	C	T
	16856	TCATATGGTGTGCTGAAGGATGTACTGAGCTTCTATTTGGTATCAACTGACGCGTGCTATGATCTCACTAACATAGGTGT	35	1	A	G
	10785	AAATAGCTCATATAGGGGTCAAGCTTCTTTGCTGGACAAATATGCATCCTTAGTCAATAGTTAGGGTTGTTTGCCCTCTT	39	1	A	G
	6088	AAAACAAGTGAATTAATCCACCTTTGTTAAGGCCGAATGAAGATAGATTAAAACAACTCCTAAATTGCACTTTTCTATGA	35	1	G	A
	11088	CACTATGTACTGAAGTCTTGCCGGTGCCCTACAACATCTCACATTCACTCGCCCTGACATTTCTTATGTTGTTCAACAGG	25, 29	1	T, C	C, T
	5650	AACAATTCGCGGTGACGACCGTGATAGCGGCAGAGCATAGAGATGTAGATTGGTTAGGCCTTAAAAGAGAAAAGTTATGG	10	1	C	T
	697	AATAACCCCATTCTTATTCCTAATGGTAATGGAGGGGTTGGCAGGGATGGTGAGACAGGCAACTATGAAGCATATGCTTG	25	1	G	A
	17542	AGATCGACTTGACTCAACTTGGGTCCATATTAATTCAACTCAACCTAGGTTCGGGTCAACTCAGCTTGACTTGGGTCTAG	64	1	G	A
	17601	AAGTGCAGACGGATGCCATAACTCTCGAATTGGCGAATAACTTTTTTAGTCACCCTCCTACTGATTTCTTCCGTCAGTCT	42	1	T	G
	12711	ACTTCTTCATTTTCATCTTCATCGTCATTGCGACTTACTTCACTTCTCATTGTTTGCACGTGAGGCTCAAAATCATATGA	8	1	C	T
	17226	AAGACCAAGGCTCTCCTCTACTCCAAGTAGTGTAATCCTCCTCCTGTTTAGCATAAGCTTAACCTATAAAACAAACAAGC	46	1	G	A
	2772	AAGTCTAGGGTTTGAGTCAGATTTCAAGGTGAGGAAAATTATCAATGCAGTGGCTGAGTTGGCGTTTCAGTGCCTGCAGA	40	1	T	G
	11620	ATTCGTACAGTCCACGATACTGCACACTCCCAGTGGACATCCAACCCACTAGGCTACAACCTTGAAATGGGCACGTGTTT	57, 63	1	C, T	T, C
	9644	CTGATTTTCCAAGCTAGCAAGTTTTTGGTTGATGGTTTGCAACGCAACCTGGTGTTTTTCCTATAGAGCCTGGTGGGCGT	74	1	T	A
	14488	TCACTCTGTGGTGGACCTGATTGAGGATAAAGATGTTGATGTTGATTTTAGGTACACAGCAAAATGGAAGGAAACTGATA	21	1	T	C
	269	CTGAGGTGCACTCTCTACTTCTACCCGATCAATTTCTCCAACAGAGTAAGTAATCAAATCTTTGTTAAATTGAGTCTTCT	58	1	A	C
	399	TGTAGTTACAAGCAGTGTAAAACAGCCTAGATCACGTGTTTTTTGGGGTAATGATTTTTGAATTATGGCACTGCACCCAG	11	1	A	G
	12188	TACCCGTTCTGATGATCTCTTGAGTTGATACTTGCCACACGAGCATCTCACCCGCCATCTCCGACTATTGGCCACCCGCC	75	1	C	T
	21592	TTATGGTTCTTTGCGTAGCTGTCACTGCCGGGTTTGAAAATCAAAACCAAATTGGAAATGCATATGGTAAGTTTTTCCCT	50	1	A	G
	23294	ATACAAACAAAATTTATATACCTAAGCCATAACTACTCACAATTCAATCCTCAACAATCTCATCGCTATTCATATCTCCC	40	1	C	T
	18138	TTGTAGAGAGCTTTACACATCCAACCAATTAGAGTTTACGACAAAGTAAGTTAACTTTTTGCTCTTTTTTGATTTAGCTT	61	1	G	A
	21294	ACTACTAAAGTCGCCTCCCATTGCCGTCCCCTGCATTTGCCGCCGTCAGTCGCCGTCCGCCGCCGGTACAGTCGTCGGAA	32	1	T	C
	2910	AATGTCATATATGGTACCAAAAATAGAATAATTCCACTTGCAACAATGGTCGCAAAGCAACCCTAGTCATAATCAGTGAT	36	1	A	T
	27785	AAGTGCGAACGGATGTCATAACTCTCGAATTTTCAGTCACCTTTCTAGTGATTTCTTTCGTCATTTTTTCTTCATAATCA	39	1	A	G
	12010	GGACGCTGTAGTTTCGAGATCAGTCGAGGGAGACAAACGCGCTTCTGGAGTGCGTGGAGCGTTTCGATTGGTACATTGTT	75	1	A	G
	12909	ATAGACTCTTTGGGCGTCGCAGTCAGTTTAAGAGGGTCAGAGGTCCAATAAAACGGAAATTTAGGACGATCGACCTCATC	70	1	T	C
	11091	TTATTATTCAACCACATAAGGTTAATCTTAGCCTTTGACCGAAGAAAAGGACCCAAAGACTAGAACTTCCTGCCACTCTC	64, 78	1	A, C	G, T
	16068	AGGGTTGGTGGGTATTCTGACGCTCCAATAATCATTCACGCTCAAGTAGAGCAGAATGGATTATGTCCTGAGGAGAAGCA	65	1	G	C
	21539	CATTTGAACTTTCAAACCCCATCCCCCACCTCTCAGACCAATTATTCGTTAAAAGCACTCGATGTCAAATTAGCTTCTTC	65	1	T	C
	2721	GTCGTGCTAATAGACCACAGACTGTGATGCCTTCATCAGTGTTGTCAAGTGATAGTATGCACTTGGGGCTTCTTGCTGCA	20	1	G	A
	12184	TAAGAGCCATTATAACTAAACCAACCGTTGTTCTCACATTGCACAAACTGTTGCTGTTCCAATGTCCAAAGCCCTTCAGT	1	1	T	C
	28313	CATCAACTTTCTCTAGTTTCTTGTTGACCTTCTCAAGTTCTCAAGATTCTCTTCATCCGACTGCTTTCCAAAATTGCTAC	59	1	G	T
	21179	GTGGTGTTGATGCCTGTAACATTTTCCTGATTTTTATCATTGATTGACAGTTTAAATTTCTTAATTGAGCTAGCTTTGAC	29	1	G	A
	1098	CAAAGGTGATGGTTGACTTGGGTAATAGATGGTGTGATGCCTAGAGGTGTAGGTAGTTAATGGAGATGTGACGGAAGAAG	45	1	A	G
	22495	CCTCTCGCGAGCAACTATGCGGAACACCCGTGACTACCAGAACCTTCCACCTACCAGAACACCAATCTCAAGTTTCGGAT	18	1	T	C
	21740	GAAATAAACGCTGAAGAAGGGGAATTCACAGTGAAGACCTCCAGAGCTTGAACAGTAACAAGAATAGCAATTAATATTCT	58	2	A	C
	3180	ACTTGGTAAGATTGGTGTCGATATCTCTCGCAAACCTCCTAAGCCAAAAAGGTCAGTGGTAGAAGAGTATCGAGTGGTTT	71	2	C	A
	628	CTTGTGTCTTGAACTCTGCGGAGTCTAGAGACCATCACAAGTGCAGGTCTTTAGTGATACCTATATCTATGGCATGTCGT	19	2	C	T
	3882	CTTTAATATTGCTTATTTCTGCTGGAATCTCACACAATCTCGTCGCTCAACGTTGAACAACGTACCATGTCGTATGCCGT	24	2	G	A
	26500	AAGAAGAATTAGATCCTTAAAAACTTTGGAGTTTCATAATTTATGATGGCTTAAGGCGTTTAGAATTGGTTAAGGGAATT	54	2	A	T
	27819	CTATCAGACACGATACTTGAAGGTACTCCGTGCAACCTCACTATCTCACTAATGTATAACTGTGTCAACTTGACCATAGA	61	2	T	C
	21698	TTCCAAGGTCCTTTGCAACTTTTGCTCTGAACCTTTTGTAAAGTATTTATGTTCGAAGTGTCAAGATCACTGTGGATAAA	40	2	A	C
	15578	CTATCTTGAAATCAGTAACAGAGAAGCCAAAAGGGTCAAAGGAAACAAAAACATTATTATCCGTAGTGAGTTGTTGCACA	48	2	A	C
	10263	TAAAGAAAAGTCAATTGATAAGAGCCATCCAGTTTATCGATAATGATTCAAATTTGTCACCTATTAACAAGACCTACTCA	68	2	C	T
	4469	CTGAGGAGCACTTTCCGCATCTACCCGATCATTTTCTCCAACCGAGTAAGTCGATTTTCTGTTCCTCACTCCGTTAAATA	64	2	C	T
	17896	AAATAACTTTAAGTCCATTTTAATGAATCGTTTCAAATTCAACTTGGCCTCCATCAGAGCATCATCGTTACGATCTCATT	54	2	T	C
	16692	TCACTGAATTTTGAGGCCGGTGATTCTCCCAGCTAAAGACAAATAAAGATATATATGCTATCGAGAGAGTTTTGTTGTGC	9	2	T	G
	19598	TGTGTTGGAGGGTATCACTAGGTGGAGATGATGGCTCGAGAGGACTTGGATCAGGACTGGGGTTAACAGGGACATTGGAG	39	2	A	G
	19251	GATCCCACTCTCGCTGATCTGTTCCAGTCCGCGAGACCTTCAGCTGATCTGCTCCCCTCCGCGTGTGGATCGTTCCCTTC	20	2	T	C
	13508	ACAAGGATTGACCTTTAATGGTCATAGTCGGCGCAGTATCAGTATGAGGACGAGTATGGACTGCGGTCCACTTGCTGGGG	38	2	A	G
	17808	AATATTTTGTTAGATGTGACTCTTTTTTCAGTCTTTCTAAAATCTTGGGGAAAATGGGTTGTTGTAAAGTTGATACCCTC	72	2	G	T
	12881	CCAACGTTATTTGACGTCGGTGTTGGAAGCACCGACATCATTCGACGTCATTTCTGCAACTTTCGACGTTAATTCCAAAC	67	2	C	T
	16893	CATTACTACAGGTTTGAGGAATATGAATAGTTTAGCTAAGGTATGGATTCTGTGGACGCAAGCTTATTGTTTTACTCTTG	11	2	G	A
	14984	ATTCTGTACGGGGCTATTGATACTGGTTCTGCTCCTGGCACCAAATCAATGGAGAACTCCACTTCCCTGTAAGGAGGCAA	69	2	G	C
	4661	TAGGCACCTCCTTTAGTCAGCTGCCTTTCGCCGTGTCAATTCTTCGTTTTAGACCTCGGAGAATAACCTTGTTGGAGGCT	47	2	T	C
	28234	ACTCCTGAAAGTTGGCGTCCGTAAAGGTAATGAGAAGCATCCTTTTCCTTCTAAAAGTCCAAGATACCGAGTTAACGGAC	13	2	T	C
	7856	TCATTATCCAACCACACTAGGTTAATCCTAGCCTCGAACCAAAGAAAATGACCAAAGACTAGGACCTCCTGCCACTCTCA	36	2	G	A
	23896	ATCAGGGTGATACTTTTTCTTAAAGATCCATTTATAACCAATGAGTTGTGCTCCTTTAGGCAAATCTACTAAGGTCCAAG	66	2	C	A
	21309	CGAAAGATTGCCCTTTTCGGTGGTAGCTAGCGAATTTGGTAGTCTTAGGACAAATACAGACTATGGTTCGTGTTGGGGAA	76	2	G	A
	25448	TCGATTCTCCAAGCTAGCAAGTTTTTAGTTGATGGTCTGTAGCGTAGTTTGGTGCTGTTCCCGTAGAGCCTGGAGGTCGT	27	2	A	G
	17527	TGCTCTTCGACTAGAGCCAAATAAAGTATTTAAGGTGCTAGGTTTCGATTATCTGGAACAGGGTCTCTATCCACAAATGA	73	2	A	G
	20348	ACTCTTGTACCTCTTCTGGAGGGATCAAACCATTCACAAAAAAAAAGTACAACTTTCTTCGGTTTATTAGAAGTATTGTA	55	2	T	C
	3243	CCAACAGACGAAGGTGGGGAAAGATCGGTCTAAACAACTACAACAGATCGAGGAGGACAGCCATATAATGCATAACACTT	4	2	A	G
	18762	ATAACAGATGATTATGAAGGAGGATCAGTCTGAGCAACAACGGTCGATCGAGGAGGGCAACCATGTCGTATGCCGTCTTC	2	2	T	C
	23067	GCAAAAGTATATGTCAACATCAAAGATGTCTTGGGATATGAGCTAAAGGTGTTCTGCTTATACAGCTTCCTAACATGTCG	26	2	A	T
	5663	TCATTATCCAACCACACAAGGTTAATTCTAGCCTCTAACTGAAGAACAAGTCCCAAAGACTAGAACCTCCTGCCACTCTC	37	2	A	G
	15958	TTGTAGTGGATGGGTGTCCGAAAGCCTTATGCCTAGTTTGAGGGTCTGGTATAAGATTATGACCTGTATAGCTTGACCAA	21	2	A	G
	12054	AACTCTCTTACATTGATATAATGCTTAATGAAGATCCTGATGGGTGTGATCATTGTTGCCTTGGGTGAAACTTGCGATTG	37	2	C	T
	25376	AAAGTTGTTTCTTGGTCCTAAAAAAAGCAAACAGTAATGACTCTATCTACCACAAAAAGTAGTATATATAGTAACATCAT	20	2	A	C
	28209	TGTTACGACAGATATTTGTTGGTGTGTTTTGGTGAGCTGTTGGTGCTCTTAGGGTCTGGGATGTGCTTGGATTGGGTCAT	56	2	C	T
	19314	ACAGTCGCTAATCAGGGAGGAGGATCAGAGTGGACCACCGCAGCAGACCGAGGAGGACGTCCATGTCGTATGCCGTCTTC	8	2	C	T
	17252	TTTTCTATTTCTAATAATAGCGTAATAGTTTGGGATGATGTAACATTGCGAAACTAGGTGTCACAATTACTCTTACTAAG	22	2	G	A
	13911	TGCATCGAAGCAACAAGGGCGGAAGAGTGAGCGGGTCGGGTAGGGAGTGGGTATGGGGGGTTTGGGTCGGAGCACAGAGC	3	2	C	G
	19254	TTGGTGTTCTATGATATTTTCCTCTTCTGTGTTATGCTTGCCCAAGTTCCTTTTCACTCTTCTGTTTCCATCCCTTTCAA	59	2	C	G
	16196	AACTGTTCCATTTGGACATTGAAGGAGAGAACTCAAGGATGCTCTGTCATCCAGCCACTATATTTAGTTTTCTCCAGCTT	37	2	G	A
	19377	TATACAACTAAATTTGGAACCAACAAAAGGCAAGGTTTTGGTTAAACTTGAAGCCTTTGATGCACCAATTCTTGAATTTG	57	2	T	C
	6556	AACCCGCACAACACACGTCCAATTACACTTAATTCATATAGTTTATTGTGCCAAAACATATTATATGACATAATCAATAC	54	2	A	G
	25908	CTTCGTGCACTTACGAAATTGCCCCTTTCATTTTTTAATTTTTTTACTGGTTTCACGTGATATGAAAACCAATGCTCGTC	13	2	A	G
	25061	AATTCGCTTGGATTTCGCTCGCTTTAGCTTCATACAATTGGCGCCAGTGCTTGCGATCAGATATTTCCTTTTTATTAACA	43	2	G	A
	7520	AAAGTGGATGTTTCTTGTTGAAAAAGGAGCGTTTGGGTTTGTGATGGACAATCACAGGTGGAATCCTTAAACTTCCTCTG	80	2	G	A
	21091	ACTAGCAACAGTAATAAAGTGAGGAATTTTTTGGAGAGGAAATGGAGGAAAATGAAGAAATGTTACCAGAGACATGTCGT	69	2	G	A
	10266	TTTCATACCCTTCCCCAAGGGACTATACCTTTTTATATCGCTCAATCCTCTCCTTCCACACCCTATAATTTTCCCTCTGC	70	3	T	G
	2143	TATAAAATTTCTCAAAGATAGGTGAAACCTACAGGCTAAGGGTCAAGAAATATTGAATGGTGATGTAGGGAGTCCGAGGA	32	3	C	T
	1556	AGTAACTTCAACTATTGAATTTTGTTGCACAACGGCAGGTACATATGCAAACCTTGAAGTATTCTTGTATACTTACGTCT	60	3	T	C
	1880	CTAATGCTTGGTATAGTGTCTTTGATTTGAACATTATGGAATGGCTATTGTAGGCTTAATGCAACAATTTATGTAAGTGA	61	3	G	A
	26708	CGGATAGCTGGCCCTTAGGTATGAATGATTGGGCCGGGTGCTGGGATCTTTTCCCAGTAGGGAGTATCAGAGTAGCTGGC	44	3	G	A
	2015	CTGAAAAGATGGCGACTAATGAGCACAAGTTTCTTATTAGGTTGGCCCTTGGGTTCGTCAGCCATGTCGTATGCCGTCTT	16	3	C	T
	9256	AACGGTAGGAGTACCTGCGTTGGAGTAAACACGTGCCCATTACGAGGTCGTGAGATGCGGCATTACGGATGGGTCGGATG	3	3	C	T
	1893	ACTCTTCAACCTATCACTTCTTCAAATTACCCACTGTTAAATACGTGTATACGTGTTTAAAGACTATTTTTTTTTTTTTT	12	3	T	G
	3390	ATACTATAGAGTTGAATTATGTGTTTTCGACCTTTTGGTGTAGGCCGAACTTTCTTTAGCCTTTTGTAGGTTGAGGTGTC	25	3	T	C
	79	TGTTTATTGGGTTTAGGGTTCGTAGGCTTACCTTGTTTTAGGGTTTCTTAATTTGTTTAGTTATCCTTCATTTGCTCTGT	33	3	T	C
	14728	AATCCAAATCTTTAATTCTATCCAATCGAAACCAAACCATACTGAATATTTATTTATATGACATAACATCATTACAAACG	79	3	C	A
	28134	TCATGGGGAACTCTTCAATTTGGATCGATCAATTTTTCCATTCGTGTAAGTTGAGTTTCAACCCTCTTTTTGGTCTTTTT	36	3	T	C
	3635	AAAACTTCCCGTGCAAATCAGCCCCTTCTAAATCCGATGGCCAGTTAATTCCAAAAAAAGTGTACACCCACTAATGTTGT	12	3	T	C
	3174	CCTTCAACACACGTCTTCCCATTCTTTGTTATAGATAGTTCTTTACACATACAATGTTTTTTCTTCTCAATCAAATATCT	13	3	G	A
	11157	CACTATGTACCGAAGTCTTGTCGGCGGCCTACAATATCTCACATTCACTCGCCTTGACATTTCATATGTTGTTCAATAGG	54	3	T	C
	1148	TCATACTGGTATAATTGCATCCATCAGCAATGACAACCCAGCTCTAGTTTCCTGTGTTGATGATGAGAGGCTCGAGTTTC	47	3	G	T
	28181	AGTTGGGTTGCAACATTCAGATCAACCCTTGCCATCTCGCGGTCGCAGTATTCTGATCGTTTCTCATATGCTGAGGCATT	6	3	G	A
	20023	TTACGTACAACAAAATGCACAATCATAACCAATGTTCCCAGATGCAGCTAATTATTATCATCCACAACAACAACCACAAA	68	3	C	G
	488	CTAAGATAATTAATGAGGAGACAGAAGACGTGGAATAATATTAGCTCAAGTGGTTGAGAGTACTTGGTTATGTGAGAGGA	38	3	A	G
	13549	ACTACTAGAGTCGCCTCCCGCTGCCGTCCGACACGCTCCCACGCGCAGTCTTTTCCAGCGCCAATTAACACCGCTGCTCT	45	3	G	T
	26445	AACTGAGACGGTGACGGCGGCGAGTTTTGAAACTGTGCCGTCACCGGCGGCAAGAAAAGGAGGATAAGAAAGCAAAAACG	42	3	C	G
	13112	ACCATAGACGTAGCACACATCTGTAACAAACCTATATCACGAATCCAAAACGCGTTCAACCATCTCAACGTCAGACATCG	11	3	T	C
	15524	AAAATTCACATCGAGGTTCTGGCAGTCTCTTCAGGCAGCTTTGGGCACCCAGTTAAGGATGAGTTCTGCATACCATCCTC	12	3	C	T
	22524	ATCCTTTGTAGGATACAATTTTGCAAGTCCAAAGTCTGAAACCTTTGGAGTAAAGTTATCATCTAAAAGAATATTATGCG	79	3	C	A
	11761	CTCGTTGGAAAGCCCTAATTCTCCATTGTCATCTTCATCTTCACCTAGAGGAAGTGAGTTGCTGAAGAGGTGAGGTGCTG	18	3	A	G
	15531	TAGCGAATGGCCAGGATGATCCCACGTGTGCAAAAGAGAAAGAGTAAATTGTAACCATTTCCATTCCTTTGAATGAAAAT	50	3	T	G
	23509	AAATTCACCTAGATTAAGTCTAATTGGTCTTTCGACCATATTAGACTTAACCTTGGTCGAATGGTCTAGCTAAAAGTGCT	28	3	T	G
	8604	ACAGAAACCCCACTTTTATTGACCACAAAACTTAAAAAAATAACACTATCAACACAAAAAGTACACTTATCTACATTAGC	36	3	A	G
	5936	CCAATATCTGCATACACAGTGCAAATAGACATAGTTTTTAGTGGAATGAATGATATCAATTTTAATAAATGTAGAGTTTC	2	3	C	T
	10587	ATAAAGAAGACCTAACTCATCAACACGACCGAGAAACTCAACCCTTAAACTTGACTTGTAAATTACACCCGTGAACCTTA	65	3	A	G
	21031	TCAAATATCTGAAAGGAACAACTAATGTTGTTTTATGGTATCCAAGTGATTCTAACATATTTCTTAGTGGTTTTACAAAT	11	3	G	A
	3147	GCAGTTTTGTGCAACCTATGCTTGTGATATCTACAAGCACCTACGTGAATCTGAGGTAACCCTTCGTTTTTTCACTGTTA	5	3	T	C
	9024	AGTACGCTAATTATGTCCACTCGAGCGACCCAGATTGTTGCGATTGCAGCTGGTCCCAGAATGATTATTTGAGTGACAGT	74	3	T	C
	17576	CCACAGAAGAGTACATCTAATACAAACCTCCCTGTCTGTATTAATCACACGTTCCAACTCAATTACGAACCCCCCGCTCG	79	3	C	T
	877	ATCTAAGGTAGAGGCAGTGCTGCAATGGGAACGTCCTAAGTCGGTGACGGGGATAAGGAGTTTTGTGGGTCTGGCGGGCT	15	3	C	T
	8941	ACTGTGACGAAACAACGTTATTTCAAGACAACAAAACTACCTTCCAAAATCCACCTTTGTCACAAATGCAGAAACAGAAA	61	3	C	T
	13660	ATCTAAAGTCGAGGCAGTGCTGCAATGGGAACGCCCTAAGTCGGTGACGGAGATAAGGAGTTTTGTGGGTTTGGCTGGCT	46	3	G	A
	20768	AAAAGCGATTCGGAGAAACGATTCGAAAAAAAACAAAGGAGAATTAATCAATGAACCGCGTGAGCGCGTACGTACCTGCC	49	3	C	G
	18005	TCTCAGTAAGATCTTCAAGTTCATCCGATCAATTTCTCAAATTGAGTAAGTTGCTTTTCAGCTTATCTTTTGTGTTAATT	5	3	A	G
	12850	ACAAAATGAAAGTGATTATCAACCACAATGAAATATGCACCTGAAGATATCAATATAACACACAGTTGACAAATATTCAT	2	3	C	T
	10001	CGATCAACAACAGTTAACAATTCTCCCCCGTATTTTCCTTTCAAAAAACACTCATTCAAAGCAATAATCAGTCTAACTGA	79	3	G	A
	18729	TAGAGCTGTTAAATGCATATTCGTCTGATAAAAGTGGATATCATTGTGACCATCTTGAGTCAAGTTTTTTACCTTCATGT	55	3	T	C
	28323	AGTGCCATCAGTGTGGAAGGCCTCATCTGAGGAGTATTTGCCCTCAGTTGGCTGGTTACCGAAGATGCAACAACTGTGGA	2	3	G	A
	9479	CCCATCCTGATACCAGCACAAGGGAATCTTACAGCGCCTACCATACAAAGCTTCATACGGCGCCATACCAATACTGGCAT	29	3	T	C
	24981	CAAGCGGAAGAACCAAGAAAAGGGTTAGCTACATCAGAAGGTTTGGCCATAGACACGGAACTAATAGCCATATCTGAAAC	13	3	C	G
	24158	AATACTCCCACAACCACAAAATAACTATGCAATGATGAAAGCTAACGTGGACATTATGCACCTCATCCAAGTCGGCATGT	2	3	A	G
	17635	CTCCCTTAAAATCTTTACCATACGGTGGGTAATTGCACCTTGCTGTTGTTGCCAAATTGTTGTTGTTGTTGCCAGTGTCC	23	3	C	T
	4526	TTTTCCTTGTAAGATTGGTCGACCAATTACAGGTTGATTAATCAATGGCATTGTAAAGGGTTCCAATAACTAGTACATAA	71	3	T	G
	16253	ATTCTTGTAGAGGTCCAGGAAACATAGGAGGAGTTGGCACTAGCAGAGAGTCATCCGGTTGACAACAGGGGACTTGTCGA	71	4	G	A
	23281	AATCTCCTGTGATTTAAACAATTTCTCGGTCCTTCAACATCTGCTCCGTAAAAAACAACACCTCTCCCATCAGGAGCACC	20	4	A	G
	9690	CTCAGGTGTTAATTGACAGGTTTATAAATGTGTGTTTAATAACAGTGAACCAAATAATTGATGAAGTGAATAAGACCTAC	41, 52	4	A, A	G, G
	17201	AATATCCTCCCGAGCACTGGATGTGGCCTGGACACTGTTTCTAGTTCCAATGTCACTTAGTGAATTTCCATTTCCTGAAT	71	4	T	A
	25372	CAAGTGAGAGGACGTACTTTTCTTTCTATTATCCATAGAGTGAAAGGTATACACCCAGTTGAAAGCATTGTCTGATTTCC	37	4	A	T
	26353	CTTTAAATCTATGTGCAGATTCAAATTCAACAATCTATGGAGGGAGAAAGAACCTCCATTAAGCTTTGAAAATATAATAT	16	4	C	T
	24017	AGAGGAGTGTAGCCTCTGAATTCCTTGCGACCCACCTTCATTTTCTGATCCATTGGAAGTGAGAAGAACCTTCTACTTTC	35	4	C	A
	18793	AAGAGTGTCAAGTTTGAAGGACTGGGCCATAGGAGTAGGAGCAGGAGAGCAATCCAGCATAACCGAATCATGTCGTATGC	11	4	A	G
	6352	TGCCGACGGAATAGAGGAGGTAAGTGATTAGGAAAACGGTAAACACATTTATTGTAAACCCTGGTGGTGTATTATGTGTG	12	4	T	C
	27153	AGTTTGCAAATAGGTAGGCACTTAAGTTTGATTTTTGATTGTGTGAGAAATATTTTGTTGGTCGAAAGATTATGGGAAAG	56	4	T	C
	27016	TGATTACTTTTTTTGTTTCACAAATTTGGGGACTCAAGGTATCTGTTTTGAGGGAAATATGGTTGATGAATGGAAGCTTG	14	4	T	C
	26850	TCATATCTCAATAGTTGCTCCCCTACCACTGCAGGTGTGATTTCTACTTTCTCCAACACATCATCAATTTGCTGAAACAG	59	4	C	G
	14549	ATTACCTTCATAACAAGACAATAAAGTTGGTTTGGGATTGGACAACCCTGGTGTAACTTCCCAGTGTCACATTCAAAGTT	4	4	A	C
	7730	ACTTGACAAGGGCTAGAGCAAGAAAAGCAAAGGAAGCTCTTCAAAAAGTGTTGTCCATATTATTTGAAAACAAGCCCAAG	69	4	A	T
	25998	AACCAAAGTAGATGCAGATTTACAATGGGAATTACCAAAGTAGAAGCATTACCTGATCATATTGGACATTTTGTGATATT	62	4	T	C
	22828	ATTGCTTATGACTCCATTCCCAAGTATTCTTCCTTTGTTGTTGTCTCCATAAGTCACAAAACCTTCATTTTTCAACTCCA	69	4	T	C
	21754	CCTTCCCTCTTAGCTGCTTAACCCGAGAGTTCAGTAACCTCACTAGCCCGACCTCTACTGTCAGATCTTCCCGAACCTAC	23	4	C	T
	25076	CTCAGCCATTGAGATCTTGCCACCTGTATAAAGATTCACACTCCAAATTCTGGTAAGAACATTTAGCGTCCACTGTGGAG	68	4	G	A
	15968	AGAGACTCCTTAGGCGTCGCAGTCTGTTTAAGAGGGTCAGAGGTCCAATAAAATGGGAACTTAGGACGACCAACCTCATC	25, 48	4	T, A	A, G
	26123	TCGAACTAAGGAATTACGCCTCTAGTGTTTCAATAATTCTCGTCGGAACCAAGTTAGGTAGGTATTTAACCCCACCCTTT	17	4	C	T
	24108	AACTACAGACGGATGCCATAACTCTCGAATTGGCATATAACTTTTTCAGTCACCTTCCTAGTAATTTCTTCTGTCAGTCT	72	4	T	C
	2730	ATTGCTTATGACTCCAGTTCCAAGTATTTTCCTTTGTTGTTGTCTCCATAAGTCATAAATCCTTCATTCTTCAAGCTCAA	56	4	T	C
	11720	TTCTGATTGCTGAACTATTCTCTTCTTTGACAACTACGTTTTTCTAATTGAAGCAATGGGCTTAATTGAAGTGCTTTAAA	34	4	C	T
	2317	ATAACGAAATGGATCAACCAATTCTGAATAAAACAAAAAAAAAATGTTCTTACTACCGTAATGAAGGTCATCATAGGGGA	6	4	G	A
	16839	GGTGCACCGCGGGTACGCTCTGGTTAGATGCACTCGCCGGATCATCTTACACTATCAGGTCTATTGACCCGTTCACTCGT	35	4	C	G
	520	AGGTTAGGGGAGCTCCACCCGTTTTAATCTGTGATATGTATGAGTGGCTACGGTATGATTATATGTCGTATGCATATATC	46	4	G	T
	19894	ACAATTCGTGACAATGCATCTTGAAAACTCACGCAAAAGCACCAATTTCTTGTTAAAATACTTAAATGAAGCTAAAACTT	12	4	C	G
	27189	AGATAAAAAATTAATGGCAAAACAGGTAGAAGATTCTGTGATGCAAAAAGATATAGGCGATTGGTTGGAAAAATCTTACC	64	4	G	A
	5320	AATTTAACTAAATGTGAGGTGGAACTAGTTAAACTCAACCTAGAGTGAACTTGACTCGAGTTAGCCCAAGATGGGCCCGA	74	4	G	A
	9263	TTTTCCGGTGAAGAAAACCTTTCATAGAATCCATAATCACATAAATGGGAGTGGGCTTTTCACGCAAATCTCATTGAGGG	1	4	T	A
	10897	TTAAACTTTTGATGAAGACCTAAGAATGATGTAATTGTCAATTTTGTAGTAAGTAGTGCTCTTGTCACTTACCTTGTCAG	19, 32	4	C, T	A, C
	27386	TTGTAGTGGATGGTTGTCCGGAAGCCTTACGCCTGGTTTGAGGGTCTGATATAAGATTATGACCTGTATAACTTGACCAA	31	4	G	A
	3695	TTAAACCTGAAATAAATGCTAATAAAGCCAAGGCTGCGGTTATTCTAAGGCGAAAAAATGCTATCCACCCACCCACCAGA	9	4	G	A
	14555	AGTCTGTTTTCGTGTAGGAAATATGTTACTTTAGCAATACATAAGTAAATCTAACAATGCAGAACTGTAAAGTGCCTGTT	45	4	G	T
	19107	GTATTCGGTGTATTCGCCATTCCACGCATTCATTTGTTCGTCAATCCAGAATCGTCAGATAACAATCAAACGGTCACTAT	40	4	G	C
	21789	AAAAACTGTTTAATAAACAGTCAATTGCAGACCCAATTAAATAAAAATAAAACCAATTTCAAGCAACGTGATTTGAGTAT	43	4	A	C
	7147	GATCCCGCTCTCGCCAATCCGTTCCAGTCCGCGAGACCTTCCAGCTGATCCGATCCCCTCCGCCTGTGGATCGTTCCCTT	33	5	G	A
	23465	AATCCCAGTGGGCGTGGATTCGATCCCTTCAAGATGGATCCGATCCCGCTCTCGCCAATCCGTTCCAGTCCGCGAGACCT	74	5	G	A
	28340	TGATCAGCCACCAACTCCTTAACCATCTCAACCGCGAGCTTAACAGCTGACTCATAATCACCCAAGCTAGTGAGCACAGT	25, 41	5	A, T	T, C
	6779	AAATTTGATTCTTCAGTGTCATAAATATTGACTCATATGTAATGAATTTACTCTAGAGAGGTAGAGATAGATCAGAGATA	35, 73	5	A, C	G, T
	14782	ACTTAGAGTATATCATTTGTAATAATTTTAAATGTTACAGTTTGATGTGATAATATTTACATCACATTCAAAACCCTTTT	40	5	G	A
	7182	GCCTTTTCGCCTTTCACCACCACCTTGTGAGACTTGCCATCCGTCAGAATATCTTCCACCCCTGAAATTCCGATAAAGTT	38	5	C	A
	2916	AATGTGACAAACAACTTCATTAGGCCTTCAAAGCCTCATATGATCCAATTACAAATCAAATGACCTAATGATGCACACAA	18	5	C	T
	19427	ACAACTCTTCCTTATAGTTCGAAAGGTACAACACCATAAAACCCTAATCCCCAAAAATCCCTTTCACCTTTGTTCGTGAT	64	5	T	C
	20667	AGCCCTATCAAATCATAGCGGCCAGGTTTCTTGGTTTTGTCTTTCCCACCAGAAGATACTGACTCTGAAGGTCCACTCAC	2	5	G	A
	22041	AACCTAACTTGGCCAAACCCTAACAACCTAGTTGGCTTGGGTCTGACCAAACCTTGTATATCTTGACCTGGGACCGACTC	49, 75	5	A, C	T, T
	27973	ACCCACCAAAGCTAAATGATTGATGCATCAATAAGTACTTGAGTCGTCGAGGGGAATGAGATTATAGCCCATAAATTAGT	3	5	C	T
	23159	AGATCCATCCTGCTTTTCACACAAACAGATCTAGATGTTTTTAAAAGTGTGATGTAGACAATGCCTAGGAGGAATTTGTC	35	5	A	G
	5964	CAAGTAACTCTATTTATCCTAATATAATTCTGTCATATAGACATCATCTCATATAGGTGATATTACTTGCACACGTAACC	20	5	T	C
	4654	ATTGCTTATGATTCCCGTTCCAAGTATTTTTCCTTTGTTGTTATCTCCATAAGTCACAAATCCTTCATCCTTCACACTCA	75	5	C	A
	2379	CCCGTCATCTGTTCCTACCGACAAATCTGCTCTCTTCAATGAATTTCTTCAATGGTGTGAGGATTGTAAGTCCTCTAGTT	32, 78	5	C, G	T, T
	6972	CGCTATGTACCGAATTCTTGTTGGTGCCCTATAATATCTTACATTTACTCACCCTGACATTTCATAAGCTGTTCAGCAAG	25	5	T	C
	4792	ATAGTATTTCTCGAATGCTGGCATCCTCCAATAATTGGGCAACAGAGTTTCTAGAATCCTAATGGTATAAGGAAGCTCAA	71	5	G	A
	11228	TCAACAATCAACCTAGTCTTCAAGAACTAACTCAAAGAGAGAACATCTTTCACACAAGATGCAAAGTTTTAGAAAACACG	80	5	G	T
	2437	AAGTGAGCAAAGTCCTCTAGGCCCAAGTTAAGTCAAGTCGGGGCAAACCCACATTTATCGAGTAAAGGAAAGTCCACATT	8	5	C	T
	5523	ATCTTCAAATATGAGGATGTCACATATACATAGGTTTCTTCTATGCTGTAAACTAATCTTTTTTGTGTTAACACTTGTGT	78	5	T	A
	13960	ACCAGCATCTCCTCATCTGCTCACACCAAATTTTGGTGATCATTGCAAAAGAAAAGACAACAAGAAAACAGAAACACAAA	71	5	G	T
	18747	TTCAGTGAATTCCATAAGTAGAGGGTTAGGTTCCCTTCTTTGTTTTGATGTCGCCACACCTCTTCCTTTCTTAGAAGTAG	80	5	G	A
	3112	CCATTTAACATAAAAAATGTGCTTCTAGTGGAAGGATTGAAGCATAACTTGATAAGTATAAGCCAACTTTGTGATAAAGG	75	5	T	C
	12327	TCATTGTCCATACCAGCAAACTGGTTTGCTGTTATAAATGACAGCAGTACAGGATTCATTTTCACTCCTTTGGTAGGTCT	42, 49	5	C, A	T, G
	23040	CACTATGTACCGAAGTCTTGCCGACGCCCTACAATATCTCACATTCACTCGCCCTGACATTTCATATTTTGTTCAGTAGG	52	5	C	T
	14565	CAAGACATATGGGATATAGTGGAGAGCGGGTACGAAGAACCGGCAAAGGACGCAGATCAGACGGCGGCCCAAATTGTCGC	11, 45	5	G, A	A, G
	16812	TACAATTCAATCCTCAACACATTTTCATCAATTTCTTGACAAGAATGGATATCTTTCCCTGCCCTCTCCGCAAGCATTTT	2	5	A	G
	24445	ATACTATGATGCACATATACGATACGAGTATCGGAAACACGTATCCGATACAGTAGTTCGTCTTATCTTAAAAAATATAG	34	5	G	A
	17472	ATCTAAAGTTGAGGCAGTGTTGCAATGGGAACGCCCTAAGTCGGTGACGGAGATAAGAAGTTTTGTGGGTCTGGCTGGCT	20	5	T	C
	4333	CATCATACTTTACGGACTTGCAGAGACGGGCATATCTTGATGCAGCAAAAATTGCAGGGTTGAAGACTCTGAGATTGATC	66	5	A	C
	16319	CACTTTGATAATTTCACAACCCATCTCTTCACTGCTTCTTCCATTGACAACTTGCAACCCTTCCACTGTTTTTATGGCGG	36	5	T	A
	22134	TCTGTATGAACACGGTTATCCCAAAGCCCCCAGTTGATTAATGAAAAACAATACGTGATATTTACACAATAATGGATGCA	70	5	T	C
	2516	TTCTAAGGTTGAAGCAGTGCTGCAATGGGAACGCCCTAAGTCGGTGACGGAGATAAGAAGTTTTGTGGGTCTGACTGGCT	2	5	T	G
	10972	AGAGCAAATGTTAATCTTATCCAAGTTTAGCCGTCACGTCTAGTCCTCCTTCTGATGGAGTAAAGTTAGTCTCATATTGA	47	5	T	C
	21855	TGTTGCAAAGCCCAATTCCTCATACTGCTAATTAAGGCCCAATTCATCATAAGTGCTGACCAAAGATTTTGATTGCATAT	71	5	G	A
	23096	CTATGCGTGATCTTGTAACATCCTGTAGTGCTGGATACCTTAACAGCACAAGTCTGCTTGGTATATATCTGTTTTCACTC	20	5	A	T
	8234	ATAATTTAGCCCTGTAAACTCAACCTGTAAACTCGACCAAGAAACTCAAAACACAAACCGGACTCGTAAATTCGACCAGT	53	5	A	G
	7789	ACACCACAACATCTCCACCATCACAGCAGCACCACCGTCCACGACGGAGAAGACGAAGACGCTGCTCAACTTGCTGGATG	11	5	A	G
	10033	TCGTATTGAAGAATGACTCAGCAGCTGTGCTCCCTGATTCTAATTGGTTTAGTATTCTTCTTCTTCTTGTGATTTTTTTT	8	5	G	A
	23402	ACCTGCAGAAAACTCTCGACGCTCAAGTCAATAAGAGTTGTGGATATTAGGGTTACGTAAGCAAGAGATGCTACGTGTTA	6	5	C	T
	10820	TTTTCACCTTTTCTGTTGTCTGCTGCAGAAACTCAAGACCAAGAACTACCGACTCTCCATCCTGGTGCCAGCATAGTGGA	17	5	T	G
	25009	ATTGGCCCAGGAGAAGACAACATTTACTTGTCCATTTGGAATCTTTGCATACAGAAAAATGTTGTTGGACCTGTGTAATG	54	5	G	A
	4235	ATTGCTTATGACTCCAGTTCCAAGTATATTCCCTTTGTTGTTGTCTCCACAAGTTACAAATCCTTCATCCTCCAAGCTCA	15	5	C	T
	4532	CAGGAGGGTCTTCATTTGTAAACACCAATTATCATAATTGTTTTTCTTCGACAACTGCGGTACGGTTGTATCATTCACGA	79	5	G	A
	24422	TAATGCCCACAACCTTTAACCTACTAAACCTTTAAATGATTTAATTGTTTTCTTTGTTCTTTTAATTTGATCAAACACAA	53	6	T	G
	4565	ACTTGGGTCGCAGTGTGATTCTGTGACACGTATTCCCACGTGTAATTATTGGCAGGTGGCCAATAGTTGGAGTTGGCGGG	11	6	C	T
	17583	TTGCAGTTTCCTCTTTCCTAAGCCTTAGCCCTACGCCCTAAGTCTCTTTCGCAAATTTTATGATTGAGAAGGGATTCTTG	31	6	C	T
	24028	CCTTAAAGTAGTAGTAGATGGGCAAATAGTTTTGTAATGGATTTATGCAGTTTATACATATGCATTTTGAGAAAATTTAA	20	6	G	A
	19585	ACTACACTGATTACGCCCACCAGAGCGACCCTGATTATTGCGAGTACAGTCTAACCCAGAACGATTATTTGAGTGACGAT	26	6	C	T
	12319	TAGATTGTTATGTGTCGCCTGGCGGTGCATAGGTCGTCGCCAGGCGATGCCAATGCGTAGTGGCGTTTTGCGTGTTGTTC	29	6	A	G
	750	TAGAATAGCACTAAAATGGAGTAAAAACTGAAAAATTGATCAAGCAATGGCTATTATGCTCTTTGCAATTGTGTACCACA	4	6	A	G
	15286	GAGGACGAGTCCTTCAAACTCAAGCAAAGCTGCTATGCCAACAATGTTCCAATCCAATCAAGCCAAAATCATTTCGCGAC	71	6	A	G
	16951	ACGTGTGGACGGATGCCATAATTGTCAAATTGGCGCATAACTTTTTTAGTCACCTTCCTAGTAATTTCTTCCATCAGTCT	73	6	A	G
	157	TACCTGTTCTAATGATGTCTTGAGTTGATACTTGCCACGCGAGCATCTCACCCGTCATCTCCGACTATCGGCCACCCGCC	4	6	C	T
	12100	CGCCCGAAAGCCCTATCGCATAAAGCTCAACCCCAGAGCCGACTTCCTGGACGGAAACCGCCCTTCCGTAGATGAGCAGT	49	6	G	T
	25426	AATTCCAAACTTCTACCTAGTCAGGGGAGCCATTGCTTGATGTTGAGAAATACAACATACTAGCTCAAAAATTGAACTAT	42	6	G	C
	4584	CATTATGTATTAGAGTCTTGACGACGCCCTACAATATCTCACATTCACTCACCTTGATAAAACATATTGAGATGCATCTT	25	6	C	G
	28423	AGCTTCTCAAACTCCACAAGGTCAAAGCGCATCTTCATTTCTTTTAGATGTGAGCAGCTAGGGTTCTTTCACACTTTGGG	49	6	T	C
	20204	CATCATAAGGAGTATAGCCAAGCAAATCCAATACGGATTGGCAACAACTAGCCTAAGTGAAGCTAAACTCCTTTTCATTT	34	6	C	A
	22761	GTTTACGAGTCAGAATTACGATTCGAGTTTAAGGATCGATTTTATGGGTCTAGTTTACAGGTTGAAATTACAGGTCGAGT	38	6	G	A
	5233	ACCAGATAGAGGTTTCTCTCACTTAGATGTGATAGTTGTGAGAGAACACCACTTACTATTGACATCAACACTAATGTGGT	9, 54	6	G, T	A, C
	1114	AAGAAGAAGGGCACAAAAGTCGTCTTAGCATACATCCTGGTATGACTAAGATGTATAAGGATCTGAAGGAGTCCTTCTAG	57	6	A	T
	12997	ATTGCTTATTGTTCCAGTTCCAAGGATTTTTCCTTTGTTGTTATCTCCATAAGTTACGAATCCTTCATTCTCCACACTCA	16	6	A	T
	4860	AAAACATACCAGTGGTGGCCGAATACTCAGACGTGTTCCCAGACGAAGTGTCAGGACTACCACCAAGCAGGGATGTGGAT	2	6	A	G
	8731	AATACCTTCTTTAGGATTTGCATTTTTTTGTTCCCACTCCCTACACTATCTTTTGTGACAACAATTCCGCTATTCATATT	49	6	T	C
	10598	AATCGAGGAGTTGGCGGAAAATAATTTACCTTGAAAAGGGGGCTACGAGTGGGTGTTAGAGGTGGTTAGAGGGAAATTCT	46	6	C	T
	17069	TCTGTACAGGCAACATCTCGCACACTCACACTAGGATTCAATTACCACCAAGCTACAACCTCAAGTGGTCACGTGTTATC	15, 16	6	A, T	C, A
	13119	AATGAACCAACAGAAGCAACTCAATCACCACCAGAACCAAGTGCAACATTAGCACCACCACACACTCCACCACCACCACC	10	6	A	G
	9206	TCAGACCTATAAATATGGAACCAAACGGGTATTTGATGGTAGCACCCCACCTAGTATTCCCGAACAATTCAGTGAACTAG	41	6	A	G
	18913	CTAGATTTTGGAGGTAGGGACTTTTGAATAATGGCACTATAGCCAACTTCTAAGTTCACAGTCTCCTCCTTTTCAATTCT	26	6	G	A
	13619	TCAAACTTTAAAAATAAATTGGCATTCGTCCTTGTCAGTGAATAACATTAATGATTTGTTGATGCAGTAAACGACATTAG	22	6	G	A
	16189	GAAGTTTACCTCTAGGTTTTGGCAGTCGCTGCAGTCAGCGTTGGGTACTCAGTTGAGGATGAGTTTTGTGTATCATCCTC	3	6	A	G
	18309	TCTGGCCGAACCACCCCTAAAGTAGTTGCTACTATTGCTAGCAATGGAGTCAATGTCGTCGATGGTGGTGTTGTTACGGT	18	6	T	C
	512	CTTGTGTCGTGTACTCTACGGAGTCTAGAGACCATCACAAGTGCAGGTCTTCAGTGACACCTATATCTATGGCATGTCGT	28	6	G	A
	18608	AGGAAGTTTCATACTGCTTATAACCATTAGTAGCCTAACAATAGGCAAGGCATTGCTGGACCTGGAACTAGTATCAATTC	67	6	A	G
	26015	AAAACCCAATCGCATATGTAGTCCTGGCGAAATTGTTGCAGCTCTTCCTGTTAAGACAGTTGAGAGTCAGCGTTGACAGA	50	6	G	A
	18580	ACAAACGAGACAAATTCTTGGGATGAGTCGTAGGGTGGAGCGGTTATTTGAGCTTCAATCTCTTCATTTTCTTTTCAAAT	20	6	G	A
	9978	AAGGTTCACAAGTACATTACATTGGTCGATGTTGTTGGTCTTTATTCTGAAACAATTTGGAATATATCATTGCCTAATGT	74	6	C	T
	2031	TCCCCGTCGCCGCCGGCGCCGTCCTTGGGCTTGGTCTTGGGCCTGGTAGCAACGGCAGCATCCCCGGAGGAAGGTGGGCC	33	6	G	C
	26264	TCATATGATGTGTCGAAGGACGTATTGAGTTTCTACTTGGTATCAACTGGAGTAGTAGAAGGATTGCAAGAAGTCATGTC	10	6	G	A
	10488	ATTCGAGTTCAACTTGATGTGGGCCTAACCCAATTCAACCTAATTTGAGCTCGACCAAACCTAACTTGTGCTTGGCCCAA	2	6	T	A
	8189	ACCTTTCCTTTCCCAAACAAAATATTATTCTTACGAGTCCATATGTTTCATATGATTGCAATCCACATACATTTTCACAC	14	6	C	T
	8610	ATAAACCTGAAACCAATAACCTTTGATTTAGTTTTCCATTTAACTTTAACAAAAACTGAAGAGAAGAGGAACAAAATTTG	58	6	G	A
	7198	AATGAGCTCAGTTTCAGAGGGATAATCTTCGTTGTGGTGGTTTGCAGTTGAGTTAGGTAATGACCAAGGAGACTTTTTGA	18	6	A	G
	10566	ATTCAGAAGCTCTTCCACCCAGTTTTCTTGACTCTCACGGTGAAGTGCTTCTTGAGTGAGGGGAAGCTGGAACAGTTTTT	40	6	G	A
	21779	CTGATCCCCCACCTTGTAAATTCTTTCTCACAAATCCTAGGAAGTGAACACAGAAAACACTTACTTTTTCATCTGTACTA	17	6	T	C
	28232	AGAAGCTAACAAAGCTCATTTTGGTTTCATCAAAGAATGCTATTCCGGGATATGTAACCGAAGCTACCAGTCACCATCAG	21, 53	6	T, T	C, C
	4473	AATCCGAGACCAACTTATTGTTTGGAAGGAAAGCATTACTTGGGTCAGCCTCAATGGATCTTGTCTTCTTATTTATTGGA	70	6	T	C
	21582	TTGCGTTATTGTCTTGAAATTCTGGAATGTGACATTTTGAAAGATTATGATGTGCGTCATTTGGACTTGAGCTGCATAAC	73	6	T	A
	23510	ATCATTGGAGGCACAAATTGCTTGCCAATTTGTGGTTGGTCTTCCGCCTTATCCAAGAATGTCTCAATCAGCTTAAGTGT	21	6	C	T
	14603	CACACCTATTGCAAACTACGGGGGAATTGCCAAAAGCACATCCAGAACAATGGGATGTGCACTCGGACAAAGTTCCCTGC	65	6	G	A
	25997	CCTATTGACAGACGCTCTACGACAGGATATCGTGTCTTCCTTGGAGGAAAAGTAAGAAGCAAAATGTAGTAGCCCGATCA	43	7	G	A
	10592	AACAATTAGACACCGGCAAAAATTTAGGATAAAGATAAACAAAAGAATCTTCAATGACATTATCTCATACCAAACAGTTC	14	7	C	G
	11752	TGTAACCCCATTGCTAAATCAATGGACTTATCAGGTATCTGGGATATTAACAAAAGTCTAGTGCATATAATGTAATAAGT	70	7	A	G
	8165	AAGATGACTAACCTTTGCGACTGTGGATGATGAAGTTGGGATCGATATGGATTGACCTTTCGTGGTTATAGCTGCAACTA	77	7	A	G
	13058	AAGACAATTTGATTATAACCCGAATAACCATCCACAAAGCAATAGAAAGCTTGTCACACCAATCTCTCTAACATTTGATC	20	7	C	T
	10799	AATTGTTGCTAGTTGGTTGTAATTCAATAGTTTCTGTTTTTCTGTATTTCTTTATAGTTCTACTAACATATTTAAGGTTG	17	7	T	A
	13958	ACCAATTCACAGTGTGCCCACACTGCACCAGATCCACCACTCCATCGAATAGCGGCAACCGTTGCTGAAGCGGCACGTGC	13	7	T	C
	22987	GGCGGCGGCGGAGCCAGGAGGAGGCGGCGACGGCGGCGTTGGTCAGCATATGGGGGGAGGGCGTGGGATCATGTCGTATG	2	7	G	A
	25893	TCTATAATCAGTGCATCCTTCAAAATTCTTGAATCATAAGCTATTCCCTATCACCCAGCTAGTACATATGTGAACTTCAT	68	7	A	T
	9111	GTATATTGGAAGTTGAATCGAAGATCATAATTTATAGTTTCAAAAGCAATCTCCACATAAAATTCAGTATCAAACATTAT	8	7	G	A
	14014	ACGCTCTAGATACCACCAAATTCGTGTGGTTCCCGAAGACAGACACAAAATGACATTTAGAACACCAGATTGTCACTATG	23	7	C	T
	2509	CTTTATGTTACACAGCTAAATAGGTTTGAACTAATCTTTTTACTAACCAATGCTTCTAACTAATCTTTTTTCTGTAGCCA	43	7	C	A
	10209	TAAGGACGAACTGCTTTGATACCAAAAATGTAACATCCCAATTTCAGCAGCTTAAAACAAAATTTCAAATGAAATAAGAT	16	7	T	C
	25032	TACTTTGTTTAAAAGTTTTGTAGGAAGTTTGAGATACTTAACACGTACAAGGCCCAATATTTTGTATGCAGTTGGCGTAG	80	7	G	A
	4680	ACCTGCAGAAAACTCTTCGATGCTCAAGTTAGTAAGAGTTGTGAATATTTGGGTTACGTATGCAGGTAATGCTACGCATA	6	7	C	T
	18833	TTTAGAATTAGTGGTCAAAATCTTCGCAAGAAAGGGAGGATGATGAAAAATTGATCAGGTCCAAAGGAACAACAACTCAA	24	7	T	C
	4239	TCCTTCAAAACTCGTTCTAGACCAAGGGGGACAAATTGAACGGTGGAAATAGGTGTTTGGCATCGGAAAGGGGACATTTG	72	7	G	A
	16329	TAGAAAGAGGGCACAAGAGTCGTCTTAGCATACATCCTGGTATGACTAAGATGTATAAGGATCTAAAGGAGTCCTTCTAG	6	7	A	G
	18442	TCATTTGATGGATAGGTAGAGTGCTTAATAGATGCATTAAAACTAACCTTGTTCTGAATTTTGAGAAATGTCATTTGATG	24	7	C	T
	10014	CCCTTCTTGGAGCAACTAGGTTTGACATCAAGGAGTTCCAACCTGCTAAGCTCTCACTTCGAGTTCCAGGTAAGAACATT	44	7	T	G
	21964	AAGAGGATTGCTCTCCCCGGTTGTATCCGATGAGTTTGGTAGTCTGAGGACGAGTATGGACTACAGTTCATGTCGTATGC	46	7	G	A
	17937	GAAACACCATAGTCCTTCACCACAGCTTTGCAAGGGCCTTCAAAGCTTGTTTCCACACCTCCATTTGACTCCAAATTCCA	67	7	G	A
	8814	GTGTGGAAGGTCCTCATACGCGGATGTGGTGGTCGAGACGTATGCAGCGTAATGGGCCGTGATGTGGTCGGCGAAAAGTG	43	7	T	C
	19464	GCGGTCCTAGCTTCAAGGGTATATTGTCTACTGGTCTCGAACAAAGGAGGGGGAGGTGCTTGTAGAAGACACTTTGATGC	25	7	T	C
	25201	TAAAAGAGCAGAAGACTTGGTTTATGTGCATACTAATTTGCGACTTTTGGCTAAGAAGAATGAAAGAGTATAACCAAGAG	71	7	T	C
	7381	ATTGCTTATGACTCCACTTCCAAGTATCTTTCCTTTGTTGTTGCGCTGAAGATTGGTATGTGCACTTTCAAACATTTTGT	58	7	A	G
	28447	AGGAAGTTTCACACTACCAGTAACTATTGGTAGTTTAACAAAGGGAAAAGCATTGCTAGACCTTAGAGCAAGTGTCAATT	14	7	C	T
	5010	AAACAAAGCTTCTAAGCTTAGAGAAGTTAAACTATTGTTGAGAGTCTAACCTTCTCAACCAATACACATCACCAAGTTCA	41	7	A	G
	10172	TATTATTACAGGCAGTGTTAAACAGCCTGGATCACGTGTTTTCTGGGGTAATGAATTTTGAAATATGGCACTGCACCCAG	80	7	G	A
	1694	TATCATTTTCGAGGTTTCCAAAAACAAGGCCCAATCTGGCCCCAAAAAATATGTCTGACACGGTATCGTTCACGTATCTG	63, 75	7	G, T	A, C
	17429	TCATTATCCAACCACACCAGGTTAATCCTAGCCTCTGATCGAAGAACAAGTCCCAAAGGCTAGGACCTCCTGCCACTCTC	35	7	C	T
	3769	AAGTGTGAGTCTAAGCCCCACATTGAGTAAAAACGAGAAAGTTGAGCACCATATAAGGGTGAAGACTCATAAACCCATTA	16	7	C	T
	12865	GGCTACCGATAACGTCGTCTCGTGGAATATCGACGGGACGGCGTTTGTGGTCTGGCAGCCGGTGGAGTTTGCTCGTGATC	63	7	T	C
	3948	AGAATGGAACGTTAGATTCTTACCAAGATGGATAACACTATGACTATCAACAAATATTGGATAATTATCTTGCACAAAAC	57	7	T	A
	8674	TCATAAAAAAGTATAGAGAAAGGCGTTCCTCTCAACCAATCTTGTGTGCAAGAAAGTACTTCTACTACTTTAGGCGTTAG	52	7	G	A
	15090	TATCCTATTGATGAGGTGCCAAGTTTCTCGCGTGGCAGGAAAGTGAAGAAGTTGAATTGAGTTTACAGATTAACTACTGA	10	7	G	A
	16714	CAGGATACACGATGAAGCAAGAGTAGAGCCTACAGAGAGCACAGGAGGTATCATTTCGGTAGCGAGCACCAATACACCCA	43	7	A	G
	17886	ATCGCCACCCACCGGTCCCTCCCCACCTCGTACCGCTCAACCGACCGAATCCTAGTCCCAGCAGCCCCAAACATCGTATG	30	7	G	A
	18360	TTTTCGCCCTATGATGTTAATTGTTTTTTGGTGTCACAAACGATAAATCACATTGACCTAGACATCGAGAGGAGGGAAAC	24, 35	7	T, C	G, G
	2820	AGATTACTGGTAATCGATTTCTTGGGAATGGTTCCACTCTTCACAGCTGCAGTTGACAAATTATTTTTGGTTGACTGTTC	31	7	G	A
	11329	TCCCTGAGGTAGATAACAAGCTGTAACACAATCAGATACCAAAGGATATACAATTTGTGAAAGAGTTTACAGGCAGGAAC	54	7	T	C
	15677	TTCGTGAATCGAACCGCTCGTAAAACGGATCGCTTGTAAACCTAACTGCTTTTGAAATGGACCTGTCATGTCGTATGCCG	9	7	T	C
	1633	TAGAGCAAATGCAGAGGGTTTTTTCTGCTACACTGGGAGTGCACTGTTAAAATAAACAGATACACATATTATTTGTATTG	67	7	T	G
	13162	ATCACTTTTCCACCCCCGCGCCCTCTGCCCCTTCCACCTTTTCTTGCTCCTCTACCTCTTCCTCTTGAGCTCATGTCGTA	21	7	C	T
	15751	ATACACTTGAGGTCGATTTTGGAATGTCTTATCCATTTTCAGGAATCAGGTCGGACGCCAAATGAAACAATAGCCATTAT	37	7	T	C
	15622	TCCAGGGTGAAGCTCAAGTGTTTTTGTGAGTTCTTTTCTGGAGTTCAAGACCTTCCGTTCGCCAACAAGCCTGCTGATGG	59	8	T	C
	9159	CAAATTAGGGCTCAGCAGTTCAGTGACGGTGACTGAAGAAATGTAGCCAATCTCAAGAGAAGAAAGTTTCTCAGAGGCAG	31	8	G	A
	5319	ATTGGGTACTCCAGAAAGGGGTAGCAACTCAACAAGCACAGAGAGCTGCAATGCCAGTGCTAATCAATGCTCAGAGTGTG	60	8	C	T
	27052	CAGATTTATCTTCTGCCACTGCATTAATTTCTTCAAATTAAATCAACAAAATATTTACTTGTTACCTTTACACGAATTTG	56	8	T	A
	1882	GAAATATATACTGATTTTGCGTCAAAAAATCAATTTTAACCAATTTTGTATCACTTTGATGTAGAATCAAACACGCAAGA	11	8	C	T
	8117	ATCGTCTTCGCCGTACTTGCGCTTGCCGGCGCCGGGAGGGAAGTCGTGGGGGCGGAAGCGACCGGAACTGAGGGGCGGAG	66	8	A	G
	21392	AGATGCTGACCTACATCTCGATCTCAATAGAAGATTTGTCTCTTGAAGTACATTTAATACTTGTAGGAACAACACTATTT	57	8	A	G
	5837	AGATCTATAACCACCTACAGTAAATAGGTTAATAATATCAGTTTGTGTCAAACAAAGCTTAAAGGAGTAACCACTCTTGA	16	8	T	C
	19775	AGATACATTCCCTTCTTGTAGAGATCTAGATACGCAAGGATGGATCTGGATACATTTCCCTTTCTCACACGCATAGATTC	53	8	C	A
	4191	GGATAGAGATCTGAGCCATTCCAGGAATCACCAACAAAGCCTTGAATGGTGGAGTATAGAGCTTCTTGCTCTGCTTTCTC	59	8	G	A
	16610	CATTTCCAACATTTTTGGGAAAATACCACGTTCTCTTCTTTTTCCCAATTTCACAACTCTGTCATCTCTGAGTCTTTATT	59	8	C	T
	23994	ACGCAGCAGACCAACGATGAGGGATGTTATCAAGCATTTGTATGCAGATGATAAAAGCTCCACATAAGAAAGATGTTATA	35	8	C	A
	18071	AATTCACTTATTGTTGCCTTGAGGAAATATAACGTATATTATTGCTGATCTATTTACTTGAGATAACCTTATTAACACAA	7	8	C	A
	12450	CTTCAGCACAGTTTCAGTATCCACATAAGGATTCTCCCTCTCCACTGTAGCCACTGCCACCGATCCTTCTGCTCCGACTA	18	8	T	C
	14588	TCCTCTCCTCTTTTATTGTTGTTGCCACCGAGGGATCTAGTGTCATCACTGTGAGTGATCTTGAGGCACTACTTAAACAT	51	8	G	A
	16538	AGTAATGCATATTGGATTAGCTAATCCAGTGTACATTACTGAATTTGGGAGACCATACCAGATTGGTTAATTCGGATATT	14, 40	8	G, T	A, C
	12357	TTGAGGTGCGCTCTCTACTTCTACCCGATCAATTTTTCCAACAGAGTAAGTTGATTTTCTGCTCTTTACTCTGTTAAATT	1, 69	8	T, C	C, T
	17809	ATTGCTTATGATTCCATTTCCAAGTATTTTTCTTTTGTTGTTATCTCCATAAGTCACGAAGCCTTCATCCTTCAAGTTAA	76	8	G	A
	11166	ATCCGTGCCAGCCACTACTGTGCACACTCGAGTTGAAATCCCTAGCCCCTACCAGTCATATCCTCGAAATAGGGCGCGTG	31, 33	8	A, T	C, C
	17408	TATTGTGGATACATATCCACCTAGGTTGCAACCAGGAGTTGGTAAAGGCTGCAAGAGGAATAGATCGACCAACCTTGAAG	45	8	A	G
	10426	CACTATGTACTGAAGTCTTGTCGATGCCTTATAGTATCTCACATTCACTCGCCCTGAAATCTCTTATGTTGTTCAAAAGT	15	8	G	C
	26510	AATCCCCTCAGAAATACATCACAGTGCACCACTTCACACTGTATTTACACAACATCACTCAATATGTATATTCACAGTAA	8	8	T	A
	3162	ACAAAATGTTAGGCTTTGACTTTGCACTGATGGTTTTAATCCATTCAGTAATTCAAGTAGCCCATACTCCTGTTGGCCGG	77	8	C	A
	10449	ACCTGCGACCATCGATCATCTTAAGAAGATGTACGGTTCATAAAGCAGAACAACAAGATACCAATTGTCTAAGACACTAT	46	8	C	T
	1673	ATCATCCCCTCCCTCTTGAAGAGGATTTGGCCTCAGATCAAGATGGTTCTTTAAGGCCCACAATAACCAAAGCTTGGTTC	80	8	C	G
	17726	TTTATCTGTTGAATTTTGATGATAAGTGATTTATATGTTTGAATACACATTCTCTATGAACTTACTAACTTGTGTCTTAT	2	8	T	C
	15468	CTATCTTGTTTATATATGGCAGAGTTTGATTGTGGTCCCTCGGTAACACACTCTGCAGCTGGTGCTAACCATAAGGCATC	51	8	C	T
	22341	TATGTGCCTTGGTGTTCTAGGGAAATCCTTGTTTGGGAAACGTCCTTGGCTAAGGTAAGGGAAGTTAACTTTTATTATCT	7	8	C	T
	25887	GCTCTTCACCAGCACCAAGGCCAACAGCAGGAACAACGTTCCTCTTGTGAGAGGTTTCAATGGTACAAAGATAACCCCCA	27	8	G	A
	4590	AATCTTTTACCAAATACCAAAACACAGTTTTCAACCTTAATATACAAAGTGACCACATCAAACCAGCAACAGATTTCTCT	74	8	T	C
	9055	CACAACAAGATTTTGATCTTTTGAAGTTGAGAATTGCAATGACCCTTCCTCCAAAGTGACTTCATTATTTTGCACGGTGC	62	8	T	C
	16347	TTTTCTGCTTCCCAGAAATTTGTTGGTTCAATCATAGGCACATTACACCTTTGATAAATATCAGAAAGTGATCTTGTACC	35	8	T	C
	20994	AATCCCAATACGATACAACAGTGGCCACCAATGAGGGTCACTACACAACTTTACAAGTTATGGATTCTCAACATGTCGTA	6	8	C	T
	7465	GAGAGAGGTTACCGTGGAGACTCCGTTGACTGTTCTGCTCGAATTCACTCCATTTACAATTTTTTGCCGCGCCGGTTTTG	47	8	A	G
	3102	ACAGCAAAGGATTGTGAGGGAGGATTAGTCTGAGCAACAGCAGCAAATCGAGGAGGGCGATCATCTAAAGCATATCACCT	46	8	A	G
	5773	CGCTGAAATTCAGTCGAGTCGGCCACGTCTGAAACTGGGCTGCATTCGGCTGAGTTGACCCCGAATGAAATTCAGTCGAA	61	8	C	T
	21966	TCAAGATTGGAGACGGAGAGATGGATGAATGAAGATGGTGAAAGCATTGTTGAAATTGAAGAAGATTTGTTGATTGGAAA	27, 56	9	G, T	A, C
	8753	CAATGTGCTTCGATGATGCCATCAACACGGACGACGATGGGATTGGGTTTCCCGAGGCATCTACAGCGCTCGCCATGTCG	29	9	G	C
	17185	ATAAACTATATCAGGAACTGAAAAATCTTGGAGGTAGTACATTGCTCTAATTCACCTTGTTTTATGTGAGAAACAAGAGG	48	9	T	C
	21391	AAATAAAGGGAATCGTTCCAAAACCTATGGATGAAGTATGAAATAATTTCGTAGTGGAGGGAATCATTCCAAACCACGTT	36, 53	9	G, A	A, G
	25944	TCACAAACAAGCCCCAATTCATAACGCTCTCAGTTAAGAGAAATTCATCCTCTGACCTTGACACTCAAGAACAAGTATTA	41	9	A	G
	16700	CTAAGGTGCACTCTCTACTTCTACTCGATCAATCTCTCCAACAGAGTAAGTTGATTTTCTGCTCTTTACTCTGTTAAATT	73	9	G	A
	23749	CACTCTTATAATGGCTACGATGGTGGTGGAATCACACTCCGATTACGGTGGTTGTGGCATCGTCAATGCTGCTACTCGAC	60	9	T	A
	28530	AGTCTTCAAATAGTAAGATAAAAAGGGCACAATAAGTGAATTCCATACATCAAAATAAGAAGGCATATTGGAATGACAAA	43	9	C	T
	22130	ATAGCTATGAAAATGCTGTTGGAATTGACGCATAACCCTTTCAGTGATTTGTTCTGTCAACCGTTGCGTCAATTTTTCCT	27	9	G	A
	8200	ATCTGTACGATCCACAATGTTGCACACTCACACTGGACATCCGAACCCCACCAAGCTATAACCTCGGGTGGGCACGTGTT	19	9	G	A
	18108	ACACACTTAGACACACGTGACAACATCGTTTGTCACCTAAAAATATATGACATTGTTAAATGAGTAAGACTACATTAATG	4	9	C	T
	3414	TCCATTGCTTCACAATAACCTGCAGGTTCTAAAATTGCTACATTGCATCTGTCATAGGTATCTGAAAGCAATCTAGTACC	22	9	G	A
	26462	TTGGCTAAGGGTGTGCTATTATCCCCTCCCTCTTGAAAATGATTTGACCTCAAATCTAGAGGCTCTTCATCTTGCTCCAA	10	9	G	A
	3575	TCACTGAGCTCAACTAGACTAGGTCGGATAGACTTTTCCACAACCTAAATGAAAATTACGTTCACAGAATAAAGCGAAGA	15	9	T	C
	16070	TATTATGTACTGAAGTCTTGCCGACGCCCTACAATATCTCACAATCACTTGCCCTAACATTTCATATGTTGTTCAACAGG	29	9	C	T
	14670	TGGGGAAGGCCAATCTCTTATTATCAAGGTGTTTGGAGAGCGTCCTCCAGGGTCAAAGACCAACCTTCAGAACATATCAA	75	9	T	C
	14543	ATTCCATCTATAACTAGTCCAACTCTCAAATTTCTTGATTCATTTCTGAATGTAGGAAATTCTTTATCAATGTTCTTCTA	60	9	T	G
	27538	CAATAATCTAATTGAGGCAACTTGTTCTGCCTTTGGATTCTTACTGAATGTATATTAATGTCAACTGGTAAAATAACATC	13	9	T	C
	957	CTTCATAGCATCCTTTGAGGTGCTGGATTCCAATATGGGACTTACAACGACATTGTTACACAAATAGCCAAGATAATAAG	39	9	G	A
	1704	TACGACCTCAGATGACTACCTGTCTTGATACTTGCCACGAGTCTCAACTCGTCTGTCCACTACCAGTCACCACTGATAGT	10	9	A	G
	22844	ACTGTATCTCGCAGACAGTGGCAGTTAGTGCACAGTATTCTGCTTCGGTGGATGATCGAGAAACAATCTGTTGTTTCTTT	66	9	A	G
	9522	AAGAAAGACGCAAAAACCAGTTGTAGATCTTCTGGTGTTGGGACAAGCGGCCCAATCAAAATCGCTAAAGGCTTTGATTT	19	9	A	G
	26545	CAAACATCGAAGTGGACTAAAGCAAAAGGTGACGAAGCACTTTTATTAACTCGAGTACCATAGGTGTGACGAGTGTGTTT	66	9	G	A
	3768	ATCTACAAAAAACCTAAGATGGGTTGCTAACAAAAGCTCCACACACAAGTCAATGAAAGCACCAACTGAAATGACATAGA	77, 80	9	T, A	G, C
	16368	CGTTTTATGATTGTAAGATCCACACAGTAGGTGAGAGTAAATGTAGCAATGGAATAGGTCCATATCATCACAACAGAACA	76	9	G	A
	10786	TGTGAGTGAGACGATCCTGACTCTACTAGTATCCAACTCATATAGAGAAAGATATCTACGTGGTGAGAGTCGAAAGAGGC	59	9	C	A
	3523	ACCGTTTTGGGATCGAATCCAACATACTTGGATCGACTCCTCCCCCTTCTTCAACGTAGGTTGGATCGGATACGCCTCCT	30	9	G	T
	6655	ATAAAAACTTGAACTTGGCTGAGTTTGCTGCCAAAAATTTGCTCGAGCTTGATCCAACTATTGCAACTGGATATGTTCAA	12	9	A	C
	15462	GAGTCCTATAAAATGTGCAAATGTGAGGAAAAGCCTCTCTCATCCCATTCACTTGAACCCAATCCAATCCCCACACACAT	19	9	A	T
	18391	TGTGGCAGATGGAGTTTTGCCTAAAGAAAATCCAAGATTCTCGGCTTTCTTCAAGAAGATTACCATTTATTTGGATCAGG	70	9	T	C
	26420	GAAAAGAGACAACGGCCCATATAAATACCTAGGAAAAGGTTTTGGGATTCCGAACATCTCTTTCTCCGTCGTGGTTGCAC	8	9	G	A
	5573	ACTTTAAGCTATCACAAAAGGATCTTATTGGTAACATTTTACTAAAGATTGGGAACTGTGAGCAATGTCAATGATTTTAA	53	9	G	A
	5167	TCACCGTCCGATGGGGCTCCCCTGTCGGACTGTCCGTCGGCGTTATCCTCGGCTTCGGCGTCGGAGTCGCGGTCAGAGTC	23	9	T	C
	22092	GCTACCAAAGTCAAATGATTGATGCATCAATAAGTACTTGAGTCGTCGAGGGGAATGAGACTGTAGCCCATAAATTAGTT	63	9	G	A
	21030	ACAACGAAAGTCGGGATGGGGAACTTATCACCAAAAATAATAAAATGTTTTGCCTATTGTGTGACTTTGATCGGGTATTA	12	9	C	T
	6300	ATTTTTTGGCTTAGTGAAGTATATGGCAATGGAAATACCACAATGGTGGTCATAAATGTTTATCCTCGTTTCGATTGAGA	28	9	A	G
	10663	GAATTCAAGAAAAATAGCGAATGTAGGGATTGAACGAAAGGAAATAACACAACCACAAACTGACACGTGGTACTGACATT	71	9	T	C
	19850	ATACCTCCACCTCTGCTCATATCGGGCTTCAGAATTGTAGCAGCTTCCCAAGACAAAGCAGTAACTATATCCAACCAACT	65	9	C	T
	12389	ACACCTCACAAAAATATCTGTAATCGTGCATTACTTCCTGGGGCCTTCTCCCTGGTTTTATTCAATACGGAAATGTTCTT	21	9	T	G
	27351	AGAGAAAGGTGACTTTCGAGGCCCATACTGAGGGTCTGACTTGTGCGTGCCAGAGGTAACATCTCTTGAAACACTTGATG	29	9	T	C
	939	TGCATTAACGTAGATCACATTCAGTGAGAATCAAATCAGACCAATTGCAATCCAAAAAGACAACAAAGAATAAAAAAAAA	65	9	A	G
	23589	TAAGATACTTAAAGAGAACATAACACATTGGTATCTTCAATGGTGGTTCAAAATATACTCTAAAATGATTCTTTTGACTT	6	9	T	C
	26946	AAACAGAAAAGGATAGAAGAGGAGATGGGGGTTAAAATAATAATACCTACTTCAAAAGAAGAGGATTTCATTTGTAAGTT	2	10	A	C
	13516	AAGCTAACTTAACTTTATTTTGGTCCAAACAAAATCGACTCAACTGAGGTTTGAGTCAAATCCGCTTGAGTTGGCTTGGA	24	10	T	C
	21112	CCAGGAGCAGACGTCGAAGGACGTTGGATCTACCAATTATCCGACGTCAAATTGCTTAAAAAGAGCAGCGTGAGGTCAGA	2	10	C	T
	23882	AGTTTTTGGTCCTCAGGGTACTGTTAATAGCTCACTTGACCACCGTCCCTTGCCTCCAACACCTCCACCTCAACCTTTAT	55	10	T	A
	1393	AGAATCTATTTCTCAGTAATTTTCGCATTTCAATGATCATCATTAACGGGATCTATTTCTCAGTAAGAAATACTAAAGAT	1	10	A	G
	25722	TACGTTACTTACAATCAACATCCAGCTATGGAATTCTAATGTCGAAAGGAAAGGTGTATGATGGAATGAGATTTACTGCA	63	10	G	A
	21362	TCATTATCCAACCACACTAGGTTAATCCTAGCCTCTGACCAAAGAAAAGGACCCAAAGACTAAGACCTCCTGCCACTTTC	17	10	C	T
	14611	GATGGTTACTATTTTTGGATCTGATGGTTAGGGGCCTTCTGTTGAGATCCTTTGGGAGAACTTAAACTTTCAAGACTCAA	1	10	G	A
	26587	TACCTGTTCTGATGATTTCTTGAGTTGATACTTGCCACGCGAGCATCTCACCCGCCATCTCCGATTATTGGCCACCCGTC	62	10	C	T
	16205	TCTTAGCAGATGAAGCTTCCTAACCCATACGTGAATATAAATAGAGTAATGGGAGGGATCATCTCGGCAGATGAAGCTTC	4	10	T	C
	19383	AGCTAACGTTGAGAAGTGTTGATATGGGAGAGACCAAGATCAGCGTCAGATATCAGAAGTTTTGTGGGTCTAGCTAGTTA	14	10	A	G
	15069	CATTGCCACCTGGGGATGCTTGTGTGGACCAATTCCTCTGCAAACAGATAGTGAGGCAAAAATGGGTCATCCACAAGGCC	33	10	T	C
	26117	TAAGTAGTCACATTATTTGGGCCAATTTCATTATGTGCAGTATATTATCTTTTTGCTAGTGTGTTTTTCTACCTTTCAAC	59	10	G	A
	27910	TCTAACAAGGTTGTGAGGACGATGATTTCTTATGTGCCTTGTTGTTTGACAGTTTGAGCACTTTCTTGGATGTCCTCCTT	41	10	G	A
	25914	CCATTCAACATAAAAAATGTGCTTCTAGTTAAAGGATTAAGGCACAATCTGATAAGTATAAGTCAACTGTCACAAGGGAT	31	10	A	G
	20373	ACCTATACACTGGAGAAAACCCCAATCTCTAAAGGCTGCTTTGTGTTCATCAAAGAAGAGGAAATTGTTAGCATAAATGA	12	10	G	A
	7625	ACAAGAGTTAAGCGTGCTCAGCTCCAAGCTTTATGCCGAGAGTTCGAACTACTGGAATGAAAGAAGGTGAGAAAGTGGAT	25	10	C	T
	19755	AACCAGAACCCAGAAAACGAACAACATTGTTCGCGTCGCCTGACAGGCCGTCATTGTCGCCAGGGGGTTCATAACAAAAC	77	10	A	G
	23596	CATAAGAGAAGGACTCTTCACTAAATAACCAACCACATCTTCTCCACCATTTAGAGACAAAGAAAGCAACAACGCCACAC	12	10	G	C
	22656	TATGGCACATTTCTTATTCCTTATTGTAGCAGAGGGCTTAGCAGGGTTTGTTAGACAAGGTGTAAAGAAAATCCTATACA	60	10	G	C
	2640	TCGCTGGTATTTGTCTACTTGGGTTGATTTAAGATGTTTGTGTATTTTTTTGTTTCATACTATTAGTCATTGTTATTAAT	60	10	C	T
	26791	TGAGGCTTTGGCACCCGAACACAAAGACCCTTCTAATTCCATTTGATGTCAAGATGGAATTTTGGGGGCGGATTAAAGGT	47	10	T	G
	24072	TGACTTGGTTTATGTCTTTTTTGTTGTTTTTCAATAGCAGCAATCTTAGTGTCACTTTCCAATTTCTTTTATGCATTTTT	46, 47	10	T, T	A, C
	25014	CAGTTCATAAAACATTCTACAATAAAACTTTTATATAAAGGGGTAATGCCACAGTTATCCAATACAACAACCCAACGCTA	21	10	A	G
	21226	AGTGCCATTAGTGCGGAGGGCCTCATCTGAGGAGTGTTTGCCCTCAGCTGGCCGGTTACCGAAGGTGCAACAACTGCGGA	62	10	A	G
	20784	ACCTGCAGAAGACTCTTCGACGCTCAAGTCAATAAGAATGAGAGATGTCTTTGATTATGTATGCAAGTGATGTGGTATAT	8	10	G	A
	6912	AATTCATACAGTAGAGGTCGATGACATCCAAGTTAGAGAGGATCTAACATTGGATGTTGGACCAGTGCGGGTGTTGGGCG	68	10	C	T
	7900	AATTGCACTCTTCTTTAACCAAGATTGATCTCTTCTTGACTCCTTCTGTTGCCCTCAAATTCACTCTATTAAACTCAATC	2	10	A	G
	25677	TGCTACAATCGCTGCTGTCACAGCTGGTGTTTTAGGAGGGGCTAATATTGTCAGGGTGCATAATGTTAAAGCTAATCTAG	10	10	C	T
	15357	GTTGAAGAACGCCAAAAATCTCGGTGCTTTGTTTCAGAAGCACTGGCATTGGGAACTGTGATGGTGAAAACGGAGCCTAA	3	10	T	C
	4929	AATGGATTGGCGCCTGGCAGCGCCAGGTGTCTCGCCAAGCAGTTACGCAAGCTTTGAACGTGGAGCAGATTTCAATGGAA	47, 79	10	G, A	A, G
	2416	ATAATCCATTCGCATATGTAATCCTGATGGAATTGTTGAAGTTCTTCCTATCATCGTAAAGGAATATGTTAGTTAGTAAT	5	10	T	C
	22787	ACTGGCTATCTGGCATTGCTCACAAGTGTTGCAAACCTTCCACACATCCTTGAATATGGTGGACCAATGAAAACCACAAT	55	10	T	G
	11577	ATTTGAGCAAAGATAGATTTCCAAACAAAGGAAGTCCAAACTCAACTCTCGTGGAGATGGACCTTTTAGAATGCTTCAAA	71	10	A	G
	14629	ATTGCTTATGACTCCATTTCCAAGTATTCTTCCTTTGTTGTTGTCTGCATAAGTCATAAAACCTTCATCCTTCAACTCTA	47	10	G	A
	24567	CTTTGGAGGACCTTCACTTCGACGTTGGGAAGGATATCTACTAGAAGTCTTTGGTATGGATTGAAGATATTCCCTCTGCT	75	10	T	C
	3746	ACCGCAATGCCCTGTGCTGATAACACGTGACCCAAAAACTGCACTTCCTCTAGTTAGAACTCGCACTTCGACAATTTTTC	19	10	G	A
	61	TTGGCTTGAGGATCTGTAACCCCCGCCGAACGAGCTTATCTGGTCGTCCTAGAAGTGCTTCCCGATAAGCTCCTGACCAG	33	10	A	G
	2922	ACGGTTTGGGGATCTGAGTCTCGGCGGTCTTTAGGCAAGGAAGGAGTTATTTGTCTACGACGCTGATATGTGAGAAGAGG	3	10	G	A
	6449	ATTTATGCCAACACAAATATGCTTTGGATATTTTAGCATAGACTAGAATGAAGGACTCCAAAACTAGCCAAACTCCTCTC	13	10	A	G
	28668	CCAACAAGCTATCTCCTCGAAGAACCGTCATCCAGAACCGTGTAGAATCCCTTGCCCATTCGCCAACAGCGTCGCGCCGC	8	10	G	C
	3027	TCTTCCTCAGACTGGGTCCCCACGGGACGCATACTCGATTTCTGTACTTGAGGAGACCATCCATTCCCATCAAATACTCC	9	10	A	T
	11319	TGTTGTAACAGTCAATCCAGATTGGTTCTTTTAGCTAGTGGGCTTTCGTGAGTTGGGTAAAAGTGTTTCTTTCGACAATA	36	10	T	C
	3661	CTTTACATCTGATCCACCATAGTTTATCTGATATACTGAACTCACCTTCCATATGATCTTCAGTACTTCTTATAGGTTTT	72	10	A	G
	18957	TTGTGCATAGGGACAGAAGACCCTAACCTGTGGGAGAGGTAAAAGATATAATCATAGAAGGTAGGAGGTTAAAGGTAGGG	24	10	T	C
	25649	CTGGGGTAGTCAACTAAACCAATCCAGTGCCACGCTTGCTAAGGTGCCAACAAAGATCTTGCATTTTACAGTGTCGATCC	71	10	G	A
	20639	GTGAATGAAATTGTTGATGATAGAGCGTGAATTGGACGTGCAAATGATGCAGAAATGTTGTTTTGAAGATCACAAACAGA	16, 64	10	G, T	A, C
	7758	CCAAGAAAACTCTTTTCTCTTCTCTTCCATAACCATTTTCATATTGACCCACCAATGCTTTGCCTCTCCTGTGAGCATAT	44	10	T	C
	17264	AGGTATGACTAAGATGTATAAGGATCTGAAGGAATCCTTTTGGTGGACAGGGATGAAGACCGACGTGGCAGACTTCGTAG	76	10	C	T
	21891	ATATAATACAGGGCATTATGTACAACTCTCTAATCTATATGCTTCCTCCCGCTTATGGGACCGTGTTGCACATATTCGAG	28	11	C	G
	5064	GGTAGAGCGTGATGATGCGGTGGTGGTGGAGGAGCAAAATGATCGGGTGGCGGCGGTGAGTGGTGGATCGGAGGTGGCGG	4	11	A	G
	25284	CCTGAAGCGCAGGAACACTCTGCTGGCGCGTTGTTCAGTTTATCTCTCGAAGACGATAACAAAACCGCCATTGGTGTTCT	20	11	C	G
	13178	ATCGTGTTTGCCTTTTATTGGCTCCCATTAGACAACTTAAAAGCACATAACATTTTGCCCCACTTCTTAACTAACTTCAT	18	11	T	G
	20965	TGGTGGAAGGTAGTATAACCATTCTTTAGCGGCATCCTGCAATGAAGATGGGAAACCTTTGTGCTTAAGATGTTCCTCAG	56	11	C	T
	7738	CCTTGTCTCAATCCTCTTGTTGGTTTAAATTCCTCGATTGGACTACCATCCACCAATACAGATATTGTTGAGGATTCCAA	50	11	C	T
	227	CCTGTTATTTGAGAGGAAACTTTTGGGCTGGAATGTCAACTACACAACGTAGTGAGGGACTAAATGCTTTTTTGATGGCT	50	11	T	G
	4864	TGAAGGATGAGTCGTTGTGAGGTTTTTCGTCGTACCTAAAAATCCAATGGTCACTCTTTTGCCTGTATGAGGCATTGGAA	47	11	A	G
	8219	TAGAATTCTGGCAATCCCTGTTAAGGCAATCAAATCCCTCAATTCTAACTGTTGACGGTTTAAGTCCGAAACTCATCCTA	23	11	A	G
	8525	AATTAGGGTTAACTTGGGCTTGCTTAGGCCCCAAGTAACCCTAAAAGGCACTAGCTTGTTCTTCAAGGGTGGAAAGTGCT	43	11	A	G
	14006	CTCTCGAACTTGGGCAGGGGCTGGCCCGTCTTGGCCTTTGGTCTAAAATGGCCCGACTATATGACCTTCGGTTTACCATG	45	11	A	G
	3957	TCATTCAACATTAAGAACGTGCTTCTAGTAGAAGGATTAAAGCATAACTTGATAAGTATTAGCCAACTTTGTGATAAAGG	60	11	T	A
	26523	CCTCAATATACAGCTCTCAATCGGACCAGACTCAGCTGCTCATTCTCCTCTTACCCCTACTTGATCAAGGCCCAGGCCAA	24	11	G	C
	2884	ATACCTTCCGTCAGGCGACAACATCAGACTTTGTTGGTTTTGACCTTTTCGTTTTTGGGGTCTTAAATGGGCCTTGATGA	23	11	A	G
	25492	GCGGCTAAAGGACAAAGTACCTTCTTACACTTACGTAAGTGCAACACCACCAAGAGCCTAAAGTAGACAAAACGAGTTCC	73	11	C	T
	11046	TACTGCGTACTTTGAGGGTAAGGCTGGTAGTTTATTTTGGTATGATATTGTTGTTTATGTATTGATTCTAAATTTCCTCG	2	11	A	G
	14797	TGGGGAGGGATGTGGGTAGGGGAGATTTCCAAGAACAAATTGCTCCTCGTTCTTGGTTTCAAGAGCGATGAGAGTGTCAT	11	11	T	G
	148	CCCCTCTTGGAGCAATCACGTGGGATACCTTTTGCAACCAGGATCTCCAACCTGTTAGGCTCCCGCCTCAAGTTTCAGGT	77	11	A	G
	3377	AAGACGACTACCCTTCTCGGTTATATACAATGAAGTTAGGTCCGAAAGGATGACCTTTCACGGTTATAGCCGACAAAGTC	75	11	A	G
	20143	TTAAGTGGTAAGAGGTATGGTCTAGTTATTGCAGATGTCTATACCAGATGGACACGGGTGAAATTCTTAAGCCACAAAGA	32	11	C	T
	7165	AATGAGTCTCAAGCAATGAGCCAATCCATATATAAGGGACTTGACACCACCTTCAACCTAAAACCTTAAGACATTAGGTT	37	11	G	A
	26509	AGGGTTGGTGGGTATTCTGACACTCCAATAATCATTCACGCTCAAGCAAAGCAGAATGGATTATGTCGTGAGGAGTAGCA	54	11	G	A
	17496	CTTGAAATTGCCCAAGCATTAACTATTATCTGTGTGCCGGTTGCAACGTCATAACCCATTACTTTGGTATCTTCTATGGA	47	11	C	T
	19909	CATTCTTCTTCTGCATTAATATGCACATACAATCACTGGCTTAATATAACACTATCCTAAAAATTAAGGCATTCTCTTTA	27	11	A	G
	3981	GGGACAGTAGTAGTCAACTGGACACAAAACCAAAAGATGGTGAAATGAAATCAAACAGAATATTAAGGAAAACAATAACA	27	11	A	G
	9227	AACCCTTTTCCAACCATTTCACCCATCAGAGACATAGCCTTATCAACCTCCTTAACCCTACACCACCCATGTCGTATGCC	24	11	C	T
	4699	CTGTGGCTTGCTCTGTGTTTCTGCCCAATCAGTTTCCTCCACGAAGTAAGTTGATTTTCTGCCCTCTTCTCTATCAATCC	64, 69	11	C, C	A, T
	6126	CAATTTTTCGCGCTCTTATATCGTCACAAATCAACCCAAGCGATCACATTTGGTTTTCACAATCCGTCTTCGCAACCTCC	47	11	C	T
	23982	AGGTCAAGCTGAGTTGTTCAGGGTCTGAGGCTAGTGTGACCTAGTTTAAATTAAGTCAAACCTAGCTGAGACTGAGACAA	19	11	C	A
	5387	AGCATCACGACTACGCTTTACCTGTGAAGCAAGAGGTTGCATCCCTGGGGTTTCTGGTCCAGCAACATCGTCATCGGTTA	65	11	A	G
	5746	GCGAAAAGCTCATTTGTTTTACCTACCATTCAGTTCACAAATACTACGAGCTACTCTTCCTAACCAGAAGCAGATGGAGC	47	11	C	A
